# Supplementary material for: Genome-Wide Association Study and Identification of Candidate Genes for Intramuscular Fat Fatty Acid Composition in Ningxiang Pigs
Source: Animals (Basel). 2023 Oct 13;13(20):3192. doi: 10.3390/ani13203192 (PMC10603709; doi:10.3390/ani13203192)
Supplement: Supplementary file 1 [file animals-13-03192-s001.zip]

Archive with 3 entries (3 files):
- File S1.xlsx
- Supp_Figure--Revised--1013.pdf
- Supp_Table--Revised--1013.pdf
